# Supplementary material for: Feasibility and acceptability of gamified cycling exercise for residents in a long-term care home: A qualitative study
Source: PLoS One. 2025 Nov 6;20(11):e0335679. doi: 10.1371/journal.pone.0335679 (PMC12591412; doi:10.1371/journal.pone.0335679)
Supplement: S2 Dataset — (XLSX) [file pone.0335679.s002.xlsx]

## Sheet: Staff and leadership
ID	Pseudonym	Age group	Gender	Ethnicity	Roles	Notes
1	Liam	20	M	Asia	recreational
2	Emma	40	F	Asia	PT
3	Oliver	30	M	Asia	recreational
4	Mia	60	F	Aisa	nurse
5	Isabella	30	F	Aisa	leadership	assist care manager
6	Ava	40	F	Aisa	care aide
7	Luna	50	F	Asia	nurse
8	Sofia	30	F	Asia	care aide
9	Violet	50	F	Aisa	nurse
10	Scarlett	50	F	Aisa	care aide
11	Emily	50	F	Aisa	care aide
12	Elijah	40	M	Aisa	care aide
13	Hazel	20	F	Aisa	nurse
14	Lily	30	F	Asia	leadership	Leadership
15	Gianna	30	F	Asia	leadership	Recreation Manager
16	Aurora	30	F	Asia	leadership	Assistant care manager
17	Penelope	30	F	Asia	Leadership	Director of rehabilitation
18	Maya	30	F	Asia	nurse
19	Zoey	60	F	Asia	care aide
20	Delilah	50	F	Asia	nurse
21	Ezekiel	30	M	Asia	recreational
22	Lainey	40	F	Asia	recreational
23	Olivia	50	F	Asia	recreational
24	Noah	40	M	Asia	OT
25	Charlotte	40	F	Asia	recreational
26	Amelia	50	F	Asia	recreational
27	Sophia	20	F	Asia	nurse
28	Evelyn	20	F	Asia	nurse
29	Harper	50	F	Asia	care aide
30	Camila	50	F	Asia	care aide
31	Eleanor	50	F	Asia	nurse
32	James	40	M	Asia	care aide
33	Elizabeth	40	F	Aisa	care aide
34	Aria	30	F	Asia	nurse

## Sheet: Residents
ID	Pseudonym	Age	Gender	Ethnicity	Dementia
1	Lucy	90+	F	Chinese	moderate
2	Aiden	65+	M	Chinese	moderate
3	Willow	90+	F	Chinese	moderate
4	Emilia	90+	F	Chinese	moderate
5	Riley	90+	F	Chinese	moderate
7	Victoria	80+	F	Chinese	Intact
8	Thomas	90+	M	Chinese	intact
9	Isaac	65+	M	Chinese	mild
10	Stella	90+	F	Chinese	mild
11	Elena	90+	F	Chinese	moderate
12	Hannah	90+	F	Chinese	severe
13	Valentina	80+	F	Chinese	moderate
14	Maya	90+	F	Chinese	moderate
15	Zoey	80+	F	Chinese	mild

## Sheet: Family
ID	Pseudonym	Age	Gender	Ethnicity
1	Sophie	40+	F	Chinese
2	Leilani	40+	F	Chinese
3	Joshua	60+	M	Chinese
4	Natalie	60+	F	Chinese
5	Josephine	60+	F	Chinese
6	Alice	60+	F	Chinese
7	Ruby	60+	F	Chinese
8	Claire	70+	F	Chinese
9	Kinsley	60+	F	Chinese
10	Everly	60+	F	Chinese
11	Emery	40+	F	Chinese
